# Supplementary material for: Extracellular Vesicle Surface Signatures in IPF Patients: A Multiplex Bead-Based Flow Cytometry Approach
Source: Cells. 2021 Apr 28;10(5):1045. doi: 10.3390/cells10051045 (PMC8146446; doi:10.3390/cells10051045)
Supplement: Supplementary file 1 [file cells-10-01045-s001.zip]

Archive with 1 entries (1 files):
- cells-1173143-supplementary.pdf
